# Supplementary material for: From the Clinic, to the Clinic: Improving the Fluorescent Imaging Quality of ICG via Amphiphilic NIR-IIa AIE Probe
Source: Biosensors (Basel). 2026 Feb 1;16(2):90. doi: 10.3390/bios16020090 (PMC12938000; doi:10.3390/bios16020090)
Supplement: Supplementary file 1 [file biosensors-16-00090-s001.zip]

Archive with 1 entries (1 files):
- biosensors-4066510-supplementary.pdf
